# Supplementary material for: Identification of Malignant Cell Populations Associated with Poor Prognosis in High-Grade Serous Ovarian Cancer Using Single-Cell RNA Sequencing
Source: Cancers (Basel). 2022 Jul 22;14(15):3580. doi: 10.3390/cancers14153580 (PMC9331511; doi:10.3390/cancers14153580)
Supplement: Supplementary file 1 [file cancers-14-03580-s001.zip]

Archive with 1 entries (1 files):
- cancers-1773044-supplementary.pdf
